# Supplementary material for: Bioaccessibility by perspiration uptake of minerals from two different sulfurous peloids
Source: Environ Geochem Health. 2023 Jun 21;45(8):6621–41. doi: 10.1007/s10653-023-01639-z (PMC10403450; doi:10.1007/s10653-023-01639-z)
Supplement: Supplementary file 1 — Supplementary file1 (XLSX 15 KB) [file 10653_2023_1639_MOESM1_ESM.xlsx]

## Sheet: Calculation
		Table 12		Table 14	Table 9		Table 14
		Sudação			Pelóide
		DAa (ppb)		DAp (%)	C (ppm)	C (mg/g)	C (%)
	BV3
	Ni	2.08		2.08e-06	250	0.25	0.025
	Cr	11.67		1.167e-05	2140	2.14	0.214
	CRO1
	Cr	32.44		3.244e-05	1850	1.85	0.185
	Ni	4.07		4.07e-06	75.3	0.0753	0.00753
	CR1
	Cr	17.58		1.758e-05	1760	1.76	0.176
	Ni	2.85		2.85e-06	69.4	0.0694	0.00694
		Table 13						Table 14					Table 14
		Equation 1	Daily exposure of effective amount					Equation 4		Dap(%)			Equation 5
		Edermal (mg/day)	C (mg/g)	q (g/day)	fret			Dermal load (mg/cm2)	Qprod (g)	Fc prod			Dermal dose (mg/Kg/d)	Qprod (g)	Fc prod
	BV3						BV3					BV3
	Cr	890.24	2.14	416	1		Cr	0.00030981	416	1.167e-05		Cr	0.080912	416	1.167e-05
	Ni	104	0.25	416	1		Ni	5.52189e-05	416	2.08e-06		Ni	0.0144213	416	2.08e-06
	CRO1						CRO1					CRO1
	Cr	769.6	1.85	416	1		Cr	0.000861202	416	3.244e-05		Cr	0.224917	416	3.244e-05
	Ni	31.3248	0.0753	416	1		Ni	0.000108049	416	4.07e-06		Ni	0.0282187	416	4.07e-06
	CR1						CR1					CR1
	Cr	732.16	1.76	416	1		Cr	0.000466706	416	1.758e-05		Cr	0.121888	416	1.758e-05
	Ni	28.8704	0.0694	416	1		Ni	7.56605e-05	416	2.85e-06		Ni	0.01976	416	2.85e-06
		Table 14						Table 14
		Equation 2						Equation 3
		Systemic Exposure Dosage (mg/Kg bw/d)	Eproduct(mg/kgbw/day)	C (%)	DAp (%)		Risk assessment	MoS		non-observed adverse effect level of 5 mg/Kgbw/day (Ni) and 2.5 mg/kgbw/day (Cr).
	CRO1						CRO1
	Cr	1.35032e-10	0.225	0.185	3.244e-05		Cr	3.70284e+10
	Ni	8.58119e-14	0.028	0.00753	4.07e-06		Ni	2.91335e+13
	CR1						CR1
	Cr	3.77478e-11	0.122	0.176	1.758e-05		Cr	1.32458e+11
	Ni	3.9558e-14	0.02	0.00694	2.85e-06		Ni	6.31983e+13
	BV3						BV3
	Cr	2.02288e-11	0.081	0.214	1.167e-05		Cr	2.47173e+11
	Ni	7.28e-14	0.014	0.025	2.08e-06		Ni	3.43407e+13
